# Supplementary material for: ncHMR detector: a computational framework to systematically reveal non-classical functions of histone modification regulators
Source: Genome Biol. 2020 Feb 24;21:48. doi: 10.1186/s13059-020-01953-0 (PMC7038559; doi:10.1186/s13059-020-01953-0)
Supplement: Supplementary file 2 — Additional file 2: Table S1. Predicted non-classical functions and cofactor candidates of HMRs. Each row represents a cofactor candidate ranked by adjusted R2. [file 13059_2020_1953_MOESM2_ESM.xls]

## Sheet: HMR.cofactor.summary
Table S1. Predicted non-classical functions and cofactor candidates of HMRs
HMR	Cofactor	HM	Adjusted R2	Coefficient	Non-classical sites	P-value
mESC_GSM1562337_CBX7	mESC_GSM2417187_NANOG	mESC_GSM1399500_H3K27me3	0.44373	-1.37	925	0.001
mESC_GSM1562337_CBX7	mESC_GSM1355157_OTX2	mESC_GSM1399500_H3K27me3	0.37176	-1.29	811	0.001
mESC_GSM1562337_CBX7	mESC_GSM1355155_POU5F1	mESC_GSM1399500_H3K27me3	0.35132	-1.21	878	0.001
mESC_GSM1562337_CBX7	mESC_GSM2065694_SALL4	mESC_GSM1399500_H3K27me3	0.34298	-1.27	771	0.001
mESC_GSM1562337_CBX7	mESC_GSM2417188_ESRRB	mESC_GSM1399500_H3K27me3	0.3271	-1.21	806	0.001
mESC_GSM1562337_CBX7	mESC_GSM1258240_ASH2L	mESC_GSM1399500_H3K27me3	0.29245	-1.17	720	0.001
mESC_GSM1199183_EZH2	mESC_GSM1059016_SUPT5H	mESC_GSM1399500_H3K27me3	0.29081	-1.08	2610	0.001
mESC_GSM1341939_RNF2	mESC_GSM1816104_TBP	mESC_GSM850471_H2Aub1	0.27152	-1.08	2866	0.001
mESC_GSM1341939_RNF2	mESC_GSM560345_MED12	mESC_GSM850471_H2Aub1	0.27148	-1.05	3211	0.001
mESC_GSM1258241_KMT2B	mESC_GSM2123547_SMC3	mESC_GSM886531_H3K4me2	0.26374	-1.07	1992	0.001
mESC_GSM1341939_RNF2	mESC_GSM1258240_ASH2L	mESC_GSM850471_H2Aub1	0.2549	-1.02	3061	0.001
mESC_GSM1258241_KMT2B	mESC_GSM2123547_SMC3	mESC_GSM1893611_H3K4me3	0.23953	-1.02	2838	0.001
mESC_GSM1341939_RNF2	mESC_GSM2417187_NANOG	mESC_GSM850471_H2Aub1	0.23893	-1.02	2778	0.001
hESC_GSM831031_KDM5A	hESC_GSM897119_SMC3	hESC_GSM1272768_H3K4me3	0.2381	-1.18	431	0.001
mESC_GSM1341939_RNF2	mESC_GSM687282_KDM1A	mESC_GSM850471_H2Aub1	0.2361	-0.98	3500	0.001
mESC_GSM1199183_EZH2	mESC_GSM288349_E2F1	mESC_GSM1399500_H3K27me3	0.23521	-1.04	2131	0.001
mESC_GSM1562337_CBX7	mESC_GSM1816104_TBP	mESC_GSM1399500_H3K27me3	0.23034	-1.12	588	0.001
mESC_GSM1657389_CBX2	mESC_GSM1059016_SUPT5H	mESC_GSM1399500_H3K27me3	0.22857	-0.98	3892	0.001
mESC_GSM1657389_CBX2	mESC_GSM288349_E2F1	mESC_GSM1399500_H3K27me3	0.22519	-1.01	3577	0.001
mESC_GSM1341939_RNF2	mESC_GSM560348_MED1	mESC_GSM850471_H2Aub1	0.22029	-0.96	2876	0.001
mESC_GSM1199183_EZH2	mESC_GSM849935_RBBP5	mESC_GSM1399500_H3K27me3	0.21642	-0.96	2800	0.001
mESC_GSM1657390_RNF2	mESC_GSM288349_E2F1	mESC_GSM850471_H2Aub1	0.21512	-0.95	2905	0.001
mESC_GSM1657390_RNF2	mESC_GSM1003799_HCFC1	mESC_GSM850471_H2Aub1	0.20346	-0.9	3394	0.001
mESC_GSM1258241_KMT2B	mESC_GSM2123546_CTCF	mESC_GSM886531_H3K4me2	0.20267	-0.9	2152	0.001
mESC_GSM1272797_RNF2	mESC_GSM2417187_NANOG	mESC_GSM850471_H2Aub1	0.2026	-0.92	6329	0.001
mESC_GSM1341939_RNF2	mESC_GSM1355157_OTX2	mESC_GSM850471_H2Aub1	0.20211	-0.97	2420	0.001
mESC_GSM1341939_RNF2	mESC_GSM1082346_CDK8	mESC_GSM850471_H2Aub1	0.19888	-0.98	2327	0.001
mESC_GSM1199183_EZH2	mESC_GSM1003799_HCFC1	mESC_GSM1399500_H3K27me3	0.19797	-0.89	2556	0.001
mESC_GSM1657390_RNF2	mESC_GSM1059016_SUPT5H	mESC_GSM850471_H2Aub1	0.19546	-0.89	3050	0.001
mESC_GSM1341939_RNF2	mESC_GSM2417188_ESRRB	mESC_GSM850471_H2Aub1	0.19301	-0.9	2773	0.001
mESC_GSM1562337_CBX7	mESC_GSM1059853_SOX2	mESC_GSM1399500_H3K27me3	0.19273	-1.05	530	0.001
mESC_GSM1169014_RNF2	mESC_GSM1258240_ASH2L	mESC_GSM850471_H2Aub1	0.18108	-0.85	5219	0.001
mESC_GSM1657390_RNF2	mESC_GSM687282_KDM1A	mESC_GSM850471_H2Aub1	0.17916	-0.85	3457	0.001
mESC_GSM1199183_EZH2	mESC_GSM1463942_CDK7	mESC_GSM1399500_H3K27me3	0.17784	-1	1667	0.001
mESC_GSM1272797_RNF2	mESC_GSM1816104_TBP	mESC_GSM850471_H2Aub1	0.17768	-0.89	5653	0.001
hESC_GSM1003446_KDM5A	hESC_GSM897119_SMC3	hESC_GSM1272768_H3K4me3	0.17538	-1.05	294	0.001
hESC_GSM831031_KDM5A	hESC_GSM897119_SMC3	hESC_GSM1273643_H3K4me2	0.17527	-1.01	382	0.001
mESC_GSM1169014_RNF2	mESC_GSM687282_KDM1A	mESC_GSM850471_H2Aub1	0.17364	-0.85	5868	0.001
mESC_GSM1657390_RNF2	mESC_GSM1258240_ASH2L	mESC_GSM850471_H2Aub1	0.17136	-0.84	2887	0.001
mESC_GSM1657390_RNF2	mESC_GSM560345_MED12	mESC_GSM850471_H2Aub1	0.17015	-0.83	2920	0.001
mESC_GSM1562337_CBX7	mESC_GSM1082346_CDK8	mESC_GSM1399500_H3K27me3	0.16942	-1.08	444	0.001
mESC_GSM1258241_KMT2B	mESC_GSM824848_RAD21	mESC_GSM886531_H3K4me2	0.16914	-0.82	2154	0.001
mESC_GSM1272797_RNF2	mESC_GSM2417188_ESRRB	mESC_GSM850471_H2Aub1	0.16869	-0.84	6364	0.001
mESC_GSM1657389_CBX2	mESC_GSM1003799_HCFC1	mESC_GSM1399500_H3K27me3	0.16799	-0.83	3753	0.001
hESC_GSM1003524_EZH2	hESC_GSM935289_SIN3A	hESC_GSM1498900_H3K27me3	0.16767	-0.82	4307	0.001
mESC_GSM1657389_CBX2	mESC_GSM1816096_GTF2B	mESC_GSM1399500_H3K27me3	0.16558	-0.95	2794	0.001
mESC_GSM1041373_CBX7	mESC_GSM2065694_SALL4	mESC_GSM1399500_H3K27me3	0.16545	-1.53	312	0.001
mESC_GSM1341939_RNF2	mESC_GSM1335481_TGIF1	mESC_GSM850471_H2Aub1	0.16204	-0.81	2975	0.001
mESC_GSM1258241_KMT2B	mESC_GSM824848_RAD21	mESC_GSM1893611_H3K4me3	0.16157	-0.8	3194	0.001
mESC_GSM1199183_EZH2	mESC_GSM1816096_GTF2B	mESC_GSM1399500_H3K27me3	0.16135	-0.97	1566	0.001
mESC_GSM1169014_RNF2	mESC_GSM560345_MED12	mESC_GSM850471_H2Aub1	0.16108	-0.8	4975	0.001
mESC_GSM1041373_CBX7	mESC_GSM1355157_OTX2	mESC_GSM1399500_H3K27me3	0.15955	-1.34	325	0.001
mESC_GSM1059004_EZH2	mESC_GSM1463942_CDK7	mESC_GSM1399500_H3K27me3	0.15911	-1.58	135	0.001
mESC_GSM1341939_RNF2	mESC_GSM1208218_KLF5	mESC_GSM850471_H2Aub1	0.1585	-0.8	3215	0.001
hESC_GSM1003446_KDM5A	hESC_GSM1003619_ZNF274	hESC_GSM1273643_H3K4me2	0.15697	-1.88	149	0.001
mESC_GSM1341939_RNF2	mESC_GSM2065694_SALL4	mESC_GSM850471_H2Aub1	0.15585	-0.94	1871	0.001
mESC_GSM1272797_RNF2	mESC_GSM1258240_ASH2L	mESC_GSM850471_H2Aub1	0.15575	-0.8	6311	0.001
mESC_GSM1199183_EZH2	mESC_GSM1665555_YY1	mESC_GSM1399500_H3K27me3	0.15552	-0.84	1983	0.001
K562_GSM607489_SETDB1	K562_GSM803431_TAF1	K562_GSM1821907_H3K9me3	0.15514	-0.79	1993	0.001
mESC_GSM1657389_CBX2	mESC_GSM1665555_YY1	mESC_GSM1399500_H3K27me3	0.15459	-0.85	3169	0.001
mESC_GSM1059004_EZH2	mESC_GSM1692844_CEBPB	mESC_GSM1399500_H3K27me3	0.15341	-1.74	118	0.001
K562_GSM607489_SETDB1	K562_GSM935597_E2F6	K562_GSM1821907_H3K9me3	0.15313	-0.78	2218	0.001
K562_GSM607489_SETDB1	K562_GSM935544_HMGN3	K562_GSM1821907_H3K9me3	0.15289	-0.78	2088	0.001
mESC_GSM1199182_EZH2	mESC_GSM288349_E2F1	mESC_GSM1399500_H3K27me3	0.15205	-0.82	7041	0.001
mESC_GSM566278_RBBP5	mESC_GSM2065694_SALL4	mESC_GSM1893611_H3K4me3	0.1475	-1.3	347	0.001
mESC_GSM1272797_RNF2	mESC_GSM1355157_OTX2	mESC_GSM850471_H2Aub1	0.14742	-0.82	5185	0.001
K562_GSM607489_SETDB1	K562_GSM935547_CCNT2	K562_GSM1821907_H3K9me3	0.14731	-0.77	2021	0.001
mESC_GSM1059004_EZH2	mESC_GSM1144548_TAL1	mESC_GSM1399500_H3K27me3	0.14464	-1.71	112	0.001
K562_GSM607489_SETDB1	K562_GSM935344_MAX	K562_GSM1821907_H3K9me3	0.14105	-0.76	2292	0.001
mESC_GSM1199182_EZH2	mESC_GSM1059016_SUPT5H	mESC_GSM1399500_H3K27me3	0.13998	-0.76	7600	0.001
mESC_GSM1059004_EZH2	mESC_GSM1003807_ZNF384	mESC_GSM1399500_H3K27me3	0.13976	-1.31	143	0.001
K562_GSM607489_SETDB1	K562_GSM935600_E2F4	K562_GSM1821907_H3K9me3	0.13852	-0.75	1946	0.001
hESC_GSM1003446_KDM5A	hESC_GSM1505658_GATA6	hESC_GSM1273643_H3K4me2	0.13775	-1.74	140	0.001
mESC_GSM1657390_RNF2	mESC_GSM1816096_GTF2B	mESC_GSM850471_H2Aub1	0.13757	-0.82	2173	0.001
mESC_GSM1272797_RNF2	mESC_GSM687282_KDM1A	mESC_GSM850471_H2Aub1	0.13724	-0.74	7303	0.001
mESC_GSM1059004_EZH2	mESC_GSM2027877_SMAD2	mESC_GSM1399500_H3K27me3	0.13705	-1.76	105	0.001
hESC_GSM1003446_KDM5A	hESC_GSM1003619_ZNF274	hESC_GSM1272768_H3K4me3	0.13616	-1.75	153	0.001
K562_GSM607489_SETDB1	K562_GSM831010_KDM5B	K562_GSM1821907_H3K9me3	0.13603	-0.74	1969	0.001
mESC_GSM1199183_EZH2	mESC_GSM611197_SIN3A	mESC_GSM1399500_H3K27me3	0.13602	-0.81	1756	0.001
K562_GSM607489_SETDB1	K562_GSM935616_BHLHE40	K562_GSM1821907_H3K9me3	0.13569	-0.74	2148	0.001
mESC_GSM1199183_EZH2	mESC_GSM1047939_RARA	mESC_GSM1399500_H3K27me3	0.13512	-0.86	1616	0.001
K562_GSM607489_SETDB1	K562_GSM803473_ZBTB7A	K562_GSM1821907_H3K9me3	0.13426	-0.73	2166	0.001
mESC_GSM1657390_RNF2	mESC_GSM1463942_CDK7	mESC_GSM850471_H2Aub1	0.13399	-0.83	2045	0.001
mESC_GSM1272797_RNF2	mESC_GSM2065694_SALL4	mESC_GSM850471_H2Aub1	0.13308	-0.85	4194	0.001
K562_GSM935598_SETDB1	K562_GSM803431_TAF1	K562_GSM1821907_H3K9me3	0.13285	-0.73	3655	0.001
mESC_GSM1272797_RNF2	mESC_GSM560345_MED12	mESC_GSM850471_H2Aub1	0.13229	-0.74	5980	0.001
mESC_GSM1341939_RNF2	mESC_GSM288349_E2F1	mESC_GSM850471_H2Aub1	0.13158	-0.83	1876	0.001
mESC_GSM1341939_RNF2	mESC_GSM1563242_RAD23B	mESC_GSM850471_H2Aub1	0.13113	-0.78	3620	0.001
mESC_GSM1059004_EZH2	mESC_GSM1003799_HCFC1	mESC_GSM1399500_H3K27me3	0.13065	-0.84	162	0.001
hESC_GSM1003446_KDM5A	hESC_GSM1505698_NANOG	hESC_GSM1273643_H3K4me2	0.13061	-1.25	201	0.001
mESC_GSM1657389_CBX2	mESC_GSM1058995_KDM4B	mESC_GSM1399500_H3K27me3	0.13045	-0.72	3898	0.001
mESC_GSM1169014_RNF2	mESC_GSM1355157_OTX2	mESC_GSM850471_H2Aub1	0.12968	-0.76	3806	0.001
K562_GSM935598_SETDB1	K562_GSM935597_E2F6	K562_GSM1821907_H3K9me3	0.12889	-0.72	4031	0.001
mESC_GSM1169014_RNF2	mESC_GSM1355155_POU5F1	mESC_GSM850471_H2Aub1	0.12888	-0.72	5486	0.001
hESC_GSM831031_KDM5A	hESC_GSM1003619_ZNF274	hESC_GSM1273643_H3K4me2	0.12712	-1.9	142	0.001
mESC_GSM480161_EZH2	mESC_GSM1059016_SUPT5H	mESC_GSM1399500_H3K27me3	0.12707	-0.83	736	0.001
mESC_GSM1059004_EZH2	mESC_GSM1665555_YY1	mESC_GSM1399500_H3K27me3	0.12706	-0.94	168	0.001
mESC_GSM1199183_EZH2	mESC_GSM1574787_RUNX1	mESC_GSM1399500_H3K27me3	0.12685	-0.72	2569	0.001
mESC_GSM1041373_CBX7	mESC_GSM2417187_NANOG	mESC_GSM1399500_H3K27me3	0.12515	-1.24	289	0.001
mESC_GSM1272795_RNF2	mESC_GSM1816104_TBP	mESC_GSM850471_H2Aub1	0.12514	-0.73	6326	0.001
mESC_GSM1199183_EZH2	mESC_GSM1058995_KDM4B	mESC_GSM1399500_H3K27me3	0.12511	-0.72	2467	0.001
K562_GSM935598_SETDB1	K562_GSM935344_MAX	K562_GSM1821907_H3K9me3	0.12505	-0.71	4270	0.001
mESC_GSM1562337_CBX7	mESC_GSM1563242_RAD23B	mESC_GSM1399500_H3K27me3	0.12425	-0.73	640	0.001
K562_GSM607490_SETDB1	K562_GSM803431_TAF1	K562_GSM1821907_H3K9me3	0.12303	-0.73	1059	0.001
K562_GSM935598_SETDB1	K562_GSM935516_MYC	K562_GSM1821907_H3K9me3	0.12256	-0.7	4163	0.001
mESC_GSM1041373_CBX7	mESC_GSM1258240_ASH2L	mESC_GSM1399500_H3K27me3	0.12235	-0.99	297	0.001
hESC_GSM1003446_KDM5A	hESC_GSM761758_SMAD2	hESC_GSM1273643_H3K4me2	0.1221	-1.74	126	0.001
K562_GSM935598_SETDB1	K562_GSM935544_HMGN3	K562_GSM1821907_H3K9me3	0.12189	-0.7	3692	0.001
hESC_GSM1003446_KDM5A	hESC_GSM897119_SMC3	hESC_GSM1273643_H3K4me2	0.12154	-0.88	262	0.001
mESC_GSM1657390_RNF2	mESC_GSM1335481_TGIF1	mESC_GSM850471_H2Aub1	0.12138	-0.7	2796	0.001
K562_GSM935598_SETDB1	K562_GSM831010_KDM5B	K562_GSM1821907_H3K9me3	0.12115	-0.7	3584	0.001
K562_GSM607490_SETDB1	K562_GSM935600_E2F4	K562_GSM1821907_H3K9me3	0.12081	-0.73	1031	0.001
hESC_GSM1003524_EZH2	hESC_GSM803501_TAF7	hESC_GSM1498900_H3K27me3	0.12037	-0.73	3149	0.001
K562_GSM935598_SETDB1	K562_GSM935547_CCNT2	K562_GSM1821907_H3K9me3	0.11997	-0.7	3639	0.001
mESC_GSM1240119_KMT2B	mESC_GSM2417187_NANOG	mESC_GSM1893611_H3K4me3	0.11983	-0.84	819	0.001
K562_GSM935598_SETDB1	K562_GSM935600_E2F4	K562_GSM1821907_H3K9me3	0.11968	-0.7	3483	0.001
hESC_GSM1003446_KDM5A	hESC_GSM1505658_GATA6	hESC_GSM1272768_H3K4me3	0.11959	-1.63	145	0.001
K562_GSM935598_SETDB1	K562_GSM803473_ZBTB7A	K562_GSM1821907_H3K9me3	0.11867	-0.69	3959	0.001
mESC_GSM1272797_RNF2	mESC_GSM1183116_NR0B1	mESC_GSM850471_H2Aub1	0.11783	-0.8	4063	0.001
K562_GSM607490_SETDB1	K562_GSM935344_MAX	K562_GSM1821907_H3K9me3	0.11717	-0.69	1243	0.001
mESC_GSM1657390_RNF2	mESC_GSM1563242_RAD23B	mESC_GSM850471_H2Aub1	0.11711	-0.75	3798	0.001
mESC_GSM1341939_RNF2	mESC_GSM1003799_HCFC1	mESC_GSM850471_H2Aub1	0.11707	-0.7	2527	0.001
K562_GSM607490_SETDB1	K562_GSM935616_BHLHE40	K562_GSM1821907_H3K9me3	0.11656	-0.69	1196	0.001
mESC_GSM1657389_CBX2	mESC_GSM849935_RBBP5	mESC_GSM1399500_H3K27me3	0.11528	-0.68	3635	0.001
mESC_GSM1713906_RNF2	mESC_GSM1258240_ASH2L	mESC_GSM850471_H2Aub1	0.11475	-0.72	4212	0.001
mESC_GSM1562337_CBX7	mESC_GSM1665555_YY1	mESC_GSM1399500_H3K27me3	0.11472	-0.92	376	0.001
hESC_GSM831031_KDM5A	hESC_GSM1505658_GATA6	hESC_GSM1273643_H3K4me2	0.11461	-1.77	136	0.001
K562_GSM935598_SETDB1	K562_GSM935616_BHLHE40	K562_GSM1821907_H3K9me3	0.11398	-0.68	3960	0.001
mESC_GSM1359833_EZH2	mESC_GSM1059016_SUPT5H	mESC_GSM1399500_H3K27me3	0.11354	-0.98	193	0.001
mESC_GSM1169014_RNF2	mESC_GSM1003799_HCFC1	mESC_GSM850471_H2Aub1	0.11303	-0.68	4619	0.001
mESC_GSM1041373_CBX7	mESC_GSM1183116_NR0B1	mESC_GSM1399500_H3K27me3	0.11297	-1.33	243	0.001
K562_GSM607490_SETDB1	K562_GSM935597_E2F6	K562_GSM1821907_H3K9me3	0.11282	-0.69	1127	0.001
mESC_GSM1041373_CBX7	mESC_GSM1059854_SOX17	mESC_GSM1399500_H3K27me3	0.11173	-1.36	231	0.001
mESC_GSM1713906_RNF2	mESC_GSM560345_MED12	mESC_GSM850471_H2Aub1	0.11127	-0.71	4200	0.001
K562_GSM607490_SETDB1	K562_GSM803385_HEY1	K562_GSM1821907_H3K9me3	0.11093	-0.69	1060	0.001
K562_GSM607489_SETDB1	K562_GSM648587_NFYA	K562_GSM1821907_H3K9me3	0.11027	-0.69	1648	0.001
GM12878_GSM935301_CHD1	GM12878_GSM935376_SMC3	GM12878_GSM1233906_H3K4me3	0.11015	-0.67	2521	0.001
mESC_GSM1041373_CBX7	mESC_GSM307142_TCF7L1	mESC_GSM1399500_H3K27me3	0.10991	-1.46	210	0.001
mESC_GSM1272796_RNF2	mESC_GSM1816104_TBP	mESC_GSM850471_H2Aub1	0.10946	-0.71	4351	0.001
mESC_GSM1272795_RNF2	mESC_GSM2417187_NANOG	mESC_GSM850471_H2Aub1	0.10894	-0.68	6275	0.001
mESC_GSM1240119_KMT2B	mESC_GSM2417188_ESRRB	mESC_GSM1893611_H3K4me3	0.10856	-0.8	816	0.001
mESC_GSM566280_WDR5	mESC_GSM1215219_EHMT2	mESC_GSM1893611_H3K4me3	0.10796	-1.4	198	0.001
mESC_GSM1713906_RNF2	mESC_GSM687282_KDM1A	mESC_GSM850471_H2Aub1	0.10741	-0.66	5004	0.001
mESC_GSM1657390_RNF2	mESC_GSM1058995_KDM4B	mESC_GSM850471_H2Aub1	0.10739	-0.66	3198	0.001
hESC_GSM831031_KDM5A	hESC_GSM1003619_ZNF274	hESC_GSM1272768_H3K4me3	0.1073	-1.74	144	0.001
mESC_GSM1657389_CBX2	mESC_GSM651192_DPY30	mESC_GSM1399500_H3K27me3	0.10728	-0.67	3379	0.001
hESC_GSM1003446_KDM5A	hESC_GSM761758_SMAD2	hESC_GSM1272768_H3K4me3	0.10675	-1.63	130	0.001
hESC_GSM1003446_KDM5A	hESC_GSM1505698_NANOG	hESC_GSM1272768_H3K4me3	0.10668	-1.13	208	0.001
hESC_GSM1003584_RBBP5	hESC_GSM1505698_NANOG	hESC_GSM1273643_H3K4me2	0.10637	-1.08	1187	0.001
mESC_GSM1041373_CBX7	mESC_GSM1816104_TBP	mESC_GSM1399500_H3K27me3	0.10611	-1.25	248	0.001
GM12878_GSM935301_CHD1	GM12878_GSM803416_RAD21	GM12878_GSM1233906_H3K4me3	0.10596	-0.65	2395	0.001
mESC_GSM1199183_EZH2	mESC_GSM651192_DPY30	mESC_GSM1399500_H3K27me3	0.10569	-0.65	2159	0.001
mESC_GSM1657390_RNF2	mESC_GSM651192_DPY30	mESC_GSM850471_H2Aub1	0.1054	-0.65	3054	0.001
mESC_GSM1169014_RNF2	mESC_GSM288349_E2F1	mESC_GSM850471_H2Aub1	0.10504	-0.7	3498	0.001
hESC_GSM1003524_EZH2	hESC_GSM831039_RBBP5	hESC_GSM1498900_H3K27me3	0.10501	-0.66	4108	0.001
hESC_GSM1003524_EZH2	hESC_GSM1010743_SP4	hESC_GSM1498900_H3K27me3	0.10496	-0.71	2805	0.001
mESC_GSM1003596_RNF2	mESC_GSM288349_E2F1	mESC_GSM850471_H2Aub1	0.1043	-0.66	8108	0.001
mESC_GSM1195114_EZH2	mESC_GSM288349_E2F1	mESC_GSM1399500_H3K27me3	0.10418	-0.79	2042	0.001
mESC_GSM1272795_RNF2	mESC_GSM1258240_ASH2L	mESC_GSM850471_H2Aub1	0.10337	-0.64	7431	0.001
hESC_GSM1003524_EZH2	hESC_GSM1010742_ATF2	hESC_GSM1498900_H3K27me3	0.10336	-0.7	2829	0.001
mESC_GSM1199182_EZH2	mESC_GSM1816096_GTF2B	mESC_GSM1399500_H3K27me3	0.10326	-0.76	5117	0.001
mESC_GSM566278_RBBP5	mESC_GSM1059854_SOX17	mESC_GSM1893611_H3K4me3	0.10313	-1.07	303	0.001
mESC_GSM1657389_CBX2	mESC_GSM611197_SIN3A	mESC_GSM1399500_H3K27me3	0.10295	-0.76	2293	0.001
GM12878_GSM935301_CHD1	GM12878_GSM935442_IKZF1	GM12878_GSM1233906_H3K4me3	0.10216	-0.69	1306	0.001
mESC_GSM1199183_EZH2	mESC_GSM1258240_ASH2L	mESC_GSM1399500_H3K27me3	0.10159	-0.7	1541	0.001
mESC_GSM480161_EZH2	mESC_GSM849935_RBBP5	mESC_GSM1399500_H3K27me3	0.1015	-0.64	964	0.001
mESC_GSM1041373_CBX7	mESC_GSM1059853_SOX2	mESC_GSM1399500_H3K27me3	0.10131	-0.94	287	0.001
mESC_GSM1713906_RNF2	mESC_GSM560348_MED1	mESC_GSM850471_H2Aub1	0.10074	-0.69	3942	0.001
hESC_GSM1003524_EZH2	hESC_GSM803424_GABPA	hESC_GSM1498900_H3K27me3	0.10058	-0.64	4108	0.001
mESC_GSM1199182_EZH2	mESC_GSM1463942_CDK7	mESC_GSM1399500_H3K27me3	0.10027	-0.75	5026	0.001
