# Supplementary material for: ncHMR detector: a computational framework to systematically reveal non-classical functions of histone modification regulators
Source: Genome Biol. 2020 Feb 24;21:48. doi: 10.1186/s13059-020-01953-0 (PMC7038559; doi:10.1186/s13059-020-01953-0)
Supplement: Supplementary file 3 — Additional file 3: Table S2. Primer sequences for qPCR and ChIP-qPCR. [file 13059_2020_1953_MOESM3_ESM.xls]

## Sheet: Sheet1
Table S2. Primer sequences for qPCR and ChIP-qPCR
mRNA	qPCR_mRNA (Fw-Rv)
Cbx7	CAAGTACCTGCGGCTCTCAC
	TGATGTCAGTCACGGTAACTTCA
Nanog	AGGGTCTGCTACTGAGATGCTCTG
	CAACCACTGGTTTTTCTGCCACCG
Gene and amplified region	qPCR_ChIP (Fw-Rv)
Nanog enhancer	CCCGGACGGTTCCTAGAAGA
	ACCAGCTCTGCCCTTACAAA
Fgf4 promotor	CTGCAGGTGGAATCCGATG
	AGGGGACTACCTGCTGGG
Fgf3 promotor	CAGATCAGGCCCATCCCG
	GCGTGTGCTCCCAGCG
Wnt1 promotor	TGCGCCCTGGTGCTTTTAGTGC
	GCGGGCCGCAGGCAGCATG
Id3 enhancer	TCACACACCTACGAGGCATTA
	GGCACGCCCATAAATGATTACA
